# Supplementary material for: Topology‐Optimized Stretchable Piezoelectric Sensors With Tailored Liquid‐Metal Circuits for Anisotropic Stress‐Adaptive Motion Monitoring
Source: Adv Mater. 2026 Feb 7;38(15):e18168. doi: 10.1002/adma.202518168 (PMC12983431; doi:10.1002/adma.202518168)
Supplement: Supplementary file 2 — Supporting File 2: adma72410‐sup‐0002‐MovieS1–S3.zip. [file ADMA-38-e18168-s001.zip]

Archive with 3 entries (3 files):
- Movie S1 3.mp4
- Movie S2 2.mp4
- Movie S3 2.mp4
